# Supplementary material for: Optimization of the Electrospray Process to Produce Lignin Nanoparticles for PLA-Based Food Packaging
Source: Polymers (Basel). 2023 Jul 7;15(13):2973. doi: 10.3390/polym15132973 (PMC10346814; doi:10.3390/polym15132973)
Supplement: Supplementary file 1 [file polymers-15-02973-s001.zip]

Archive with 1 entries (1 files):
- polymers-2463894-supplementary.pdf
